# Supplementary material for: Molecular Assessment of HER2 to Identify Signatures Associated with Therapy Response in HER2-Positive Breast Cancer
Source: Cancers (Basel). 2022 Jun 4;14(11):2795. doi: 10.3390/cancers14112795 (PMC9179327; doi:10.3390/cancers14112795)
Supplement: Supplementary file 1 [file cancers-14-02795-s001.zip]

Archive with 1 entries (1 files):
- cancers-1726253-supplementary.pdf
